# Supplementary material for: The Oncogenic EWS-FLI1 Protein Binds In Vivo GGAA Microsatellite Sequences with Potential Transcriptional Activation Function
Source: PLoS One. 2009 Mar 23;4(3):e4932. doi: 10.1371/journal.pone.0004932 (PMC2654724; doi:10.1371/journal.pone.0004932)
Supplement: Table S1 — 246 EWS-FLI1-bound regions description (0.81 MB XLS) [file pone.0004932.s001.xls]

## Sheet: 246_regions
Supporting Table S1: 246 EWS-FLI1-bound regions description
Microsatellites regions	max GGAA repeats	ChipSeq A673	ChipSeq SK-N-MC	Upstream gene	Downstream gene	Distance to TSS (Up)	Distance to TSS (Down)	localisation1	Genes on hgu133A (Up)	Genes on hgu133A (Down)	FC A673 (Up)3	FC A673 (Down)3	FC SKNMC (Up)3	FC SKNMC (Down)3	Heterozygoty in sequenced A6732	GGAA repeat in allele 12	GGAA repeat in allele 22	Heterozygoty in sequenced SK-N-MC2	GGAA repeat in allele 12	GGAA repeat in allele 22
chr6:156103740-156104116	25	-	+	NOX3	ARID1B	285011	1036640	IG	NOX3						NS			NS
chr1:182014627-182015339	17	+	-	RGL1	RGL1	142796	143508	i	RGL1	RGL1					2	17	18	2	18	19
chr12:44241242-44242202	17	+	-	TMEM16F	ARID2	345072	167685	IG							NS			NS
chr13:99748566-99749457	17	+	-	PCCA	PCCA	209228	210119	i	PCCA	PCCA					NS			NS
chr8:27102638-27103057	17	+	-	ADRA1A	STMN4	323799	68786	IG	ADRA1A	STMN4					2	17	18	1	15
chr8:70945827-70946643	17	+	-	SLCO5A1	PRDM14	36065	199473	IG	SLCO5A1	PRDM14	2.49853				NS			NS
chr1:66787161-66787788	16	+	-	SGIP1	SGIP1	14704	15331	i							NS			NS
chr10:32729769-32730281	16	+	-	EPC1	CCDC7	53617	44766	IG	EPC1						NS			NS
chr12:24351427-24352530	16	+	-	SOX5	BCAT1	357523	640969	IG	SOX5	BCAT1					1	14/3		1	14/3
chr13:59571863-59572396	16	+	-	DIAPH3	DIAPH3	64130	63597	i	DIAPH3	DIAPH3					NS			NS
chr15:75817049-75819091	16	+	+	LINGO1		105285		IG							1	15/3		2	16/3	14/3
chr16:60680252-60680850	16	+	-	CDH8	CDH11	52012	3032578	IG	CDH8	CDH11					NS			NS
chr16:8566513-8567275	16	+	-	A2BP1	C16orf68	2557380	55753	IG	A2BP1	C16orf68		2.16407			2	15	16	2	12	13
chr18:59195289-59195981	16	+	-	FVT1	VPS4B	9851	44751	IG	FVT1	VPS4B	6.16557				NS			NS
chr2:145521382-145521913	16	+	-	ZEB2		526996		IG							2	14	16	2	12	17
chr2:177228935-177229844	16	+	-	HOXD1	HNRPA3	467382	555824	IG	HOXD1	HNRPA3		2.49865		2.94313	2	13/12	9/14	2	9/15	13/14
chr2:213475457-213476025	16	+	-	ERBB4	IKZF2	363958	247278	IG	ERBB4	IKZF2					2	8/4/3	12/4/4	2	8/6	19/4
chr7:115950192-115950632	16	+	-	CAV2	CAV1	23512	1443	IG	CAV2	CAV1	6.56298				NS			NS
chr8:129375353-129375985	16	+	+	TMEM75		347366		IG							NS			NS
chr1:160628160-160628877	15	+	-	C1orf111	SH2D1B	14885	19675	p							NS			NS
chr1:161826144-161826796	15	+	-	NUF2	PBX1	267797	968888	IG		PBX1		2.42136			2	15	18	2	13	14
chr1:30503843-30504857	15	+	-	PTPRU	MATN1	1068209	464617	IG	PTPRU	MATN1					1	13		2	6	13
chr10:71470814-71471381	15	+	-	COL13A1	H2AFY2	239164	10982	IG	COL13A1	H2AFY2		2.81728			2	14/4	15/4	1	13/4
chr11:37256084-37256792	15	+	-	C11orf74	LRRC4C	683438	3015448	IG							NS			NS
chr12:12293297-12294143	15	+	-	LRP6	LRP6	17716	16870	i	LRP6	LRP6					2	10	16	2	10	15
chr12:43565954-43566433	15	+	-	NELL2	DBX2	9549	164716	IG	NELL2						NS			NS
chr15:42990557-42991235	15	+	-	TRIM69	C15orf43	174705	44957	IG							NS			NS
chr18:53675273-53675923	15	+	-	ATP8B1	NEDD4L	125236	337799	IG	ATP8B1	NEDD4L					1	15		1	16
chr3:30050860-30051295	15	+	-	RBMS3	TGFBR2	752918	571703	IG	RBMS3	TGFBR2		-15.6322			NS			NS
chr3:33937051-33937853	15	+	-	PDCD6IP	ARP21	122490	1721000	IG	PDCD6IP	ARPP-21					NS			NS
chr4:117006893-117007459	15	+	-	NDST4	TRAM1L1	752412	1218721	IG	NDST4		2.14859				NS			NS
chr6:18842064-18842835	15	+	-	RNF144B	ID4	346491	1102761	IG		ID4		4.74589			2	12/3	16/3	1	3/12
chr8:56604820-56605496	15	+	-	XKR4	TMEM68	427249	242943	p							2	11	14	1	12
chr9:117215764-117216519	15	+	-	DEC1	C9orf27	271846	473747	IG	DEC1	C9orf27					2	ND	ND	2	15	18
chr1:25273346-25273928	14	-	+	RUNX3	SYF2	109258	157672	IG	RUNX3	SYF2			2.0297		NS			NS
chr12:64746590-64747483	14	+	-	HMGA2	C12orf31	242083	63317	IG	HMGA2	C12orf31					2	11	15	2	14	15
chr18:48207953-48208612	14	+	-	DCC	DCC	86797	87456	i	DCC	DCC					1	3		1	3
chr18:66524047-66524602	14	+	-	SOCS6	CBLN2	416930	1837940	IG	SOCS6						NS			NS
chr2:65828466-65829029	14	+	-	SPRED2	MEIS1	315651	687007	IG	SPRED2	MEIS1		4.88877			NS			NS
chr5:104006484-104006926	14	+	-	NUDT12	EFNA5	1080095	3027287	IG		EFNA5					NS			NS
chr7:90088398-90089310	14	+	-	PFTK1	PFTK1	88250	87338	i	PFTK1	PFTK1					2	ND	ND	2	4/11	4/13
chr1:102423264-102423787	13	+	-	OLFM3	COL11A1	188128	922853	IG		COL11A1					1	11/5		2	10/3	11/3
chr1:183951380-183952310	13	+	-	IVNS1ABP	HMCN1	398296	17996	IG	IVNS1ABP		4.25443				2	13	15	2	13	14
chr1:8586940-8587747	13	+	-	RERE	RERE	213346	212539	i	RERE	RERE	2.23183	2.23183			NS			NS
chr11:10534424-10535110	13	+	-	RNF141	LYVE1	15074	11745	p	RNF141						NS			NS
chr11:83135770-83136460	13	+	+	DLG2	DLG2	1176316	1175626	i	DLG2	DLG2	5.18626	5.18626			2	13	16	1	11
chr12:16770395-16770945	13	+	-	LMO3	PIK3C2G	121305	1534796	IG	LMO3	PIK3C2G	5.67773				NS			NS
chr12:85165617-85166483	13	+	-	MGAT4C	C12orf50	197971	1780824	IG	MGAT4C						2	14	12	1	12
chr14:96751413-96752294	13	+	-	VRK1	C14orf177	417976	1495409	IG	VRK1		4.23819				1	13		1	14
chr18:64322771-64323754	13	+	-	DSEL	TXNDC10	987574	209588	IG							2	12	16	1	12
chr19:54706193-54706820	13	-	+	RPS11	FCGRT	14747	612	IG	RPS11	FCGRT		7.4591			NS			NS
chr2:216110557-216111417	13	+	-	FN1	MREG	101521	475143	IG	FN1		-2.0308		-4.50698		2	17	8	2	13	14
chr2:220910707-220911439	13	+	-	SLC4A3	EPHA4	710178	1233815	IG	SLC4A3	EPHA4					2	15	17	1	18
chr2:228512112-228512940	13	+	-	WDR69	PID1	68098	1331257	IG							NS			NS
chr2:78143989-78144691	13	+	-	LRRTM4	REG3G	543487	961643	IG	LRRTM4						1	4/4/12		2	4/4/11	4/4/12
chr21:22703749-22704312	13	+	-	C21orf74	C21orf42	310942	20136311	IG							1	10/4		2	10/4	9/4
chr3:157812327-157812892	13	+	-	SSR3	TIPARP	56698	62181	IG	SSR3	TIPARP					NS			NS
chr3:58191739-58192376	13	+	-	DNASE1L3	ABHD6	16301	5973	IG	DNASE1L3	ABHD6		8.63388			1	14		1	13
chr3:87679902-87680499	13	+	-	POU1F1	HTR1F	271475	442047	IG	POU1F1	HTR1F					1	14/5		2	ND	ND
chr6:131746225-131747009	13	+	-	AKAP7	ARG1	238071	189049	IG	AKAP7	ARG1	18.6283				2	13	12	2	12	11
chr6:24489851-24490425	13	+	-	DCDC2	MRS2L	23592	20707	IG		MRS2L		2.21853			2	14/13	15/13	2	15/12	15/11
chr6:84135886-84136460	13	+	-	ME1	ME1	61612	61038	i	ME1	ME1	5.8063	5.8063			NS			NS
chr1:90306785-90307336	12	+	-	ZNF326	BARHL2	73523	648046	IG							1	12/3/3		2	8/3/3	10/3/3
chr13:93484139-93484894	12	+	-	GPC6	GPC6	806428	807183	i	GPC6	GPC6					1	13		1	14
chr17:11358792-11359647	12	+	-	C17orf48	DNAH9	817140	82826	IG	C17orf48	DNAH9					NS			NS
chr2:133972194-133972719	12	+	-	NAP5	NAP5	783273	783798	i							NS			NS
chr7:29380601-29381130	12	+	-	CHN2	CHN2	179955	180484	i	CHN2	CHN2	2.74258	2.74258			NS			NS
chr11:39436577-39437144	11	+	-	C11orf74	LRRC4C	2863931	835096	IG							2	11	14	2	11	12
chr14:41346968-41347604	11	+	-	LRFN5	LRFN5	200445	201081	i							NS			NS
chr18:3271744-3272185	11	+	-	MLRM	TGIF1	19609	165553	IG	MRLC2	TGIF					NS			NS
chr2:16730113-16730709	11	+	-	FAM49A	VSNL1	61342	854579	IG	FAM49A	VSNL1	19.1349				NS			NS
chr20:17096778-17097255	11	+	-	OTOR	PCSK2	419775	58376	IG	OTOR	PCSK2		27.3563			NS			NS
chr3:44978671-44979576	11	+	-	ZDHHC3	ZDHHC3	13947	13042	i	ZDHHC3	ZDHHC3					1	13		1	12
chr6:110723272-110724009	11	+	-	CDC40	C6orf186	114955	62159	p	CDC40		3.09304				NS			NS
chr11:131350604-131351583	10	+	-	C11orf39	OPCML	317187	1555846	IG		OPCML					2	3/10	3/12	2	3/10	3/11
chr20:46941554-46942596	10	+	-	PREX1	ARFGEF2	267354	29238	IG		ARFGEF2					2	10/3	11/3	1	12/3
chr3:107918691-107919823	10	+	-	CBLB	CCDC54	848114	659055	IG	CBLB						2	13	14	2	9	13
chr3:127491837-127492427	10	+	-	ALDH1L1	KLF15	109118	66502	IG	ALDH1L1	KLF15					NS			NS
chr3:190701272-190702014	10	+	+	FAM79B	TP63	328815	129896	IG		TP73L					2	11/4/4/4/4/4/4/3	10/4/4/4/4/3/4/3	1	11/4/4/4/4/4
chr8:70601114-70602164	10	+	-	SULF1	SULF1	59687	60737	i	SULF1	SULF1			-2.40835	-2.40835	2	4/4/11	4/4/12	2	4/4/9	4/4/10
chr1:175965071-175966112	9	+	-	FAM5B	SEC16B	557917	239561	IG	FAM5B						2	10	13	2	9	10
chr15:68388347-68388901	9	-	+	TLE3	UACA	211037	454003	IG	TLE3						2	14	17	2	ND	ND
chr16:50022843-50023888	9	+	-	SALL1	TOX3	280159	1114248	IG	SALL1						NS			NS
chr2:183485660-183486108	9	+	-	FRZB	NCKAP1	45917	125723	IG	FRZB	NCKAP1					NS			NS
chr6:15216235-15217059	9	+	-	CD83	JARID2	990391	137447	IG	CD83	JARID2				2.41176	2	10	11	2	11	14
chr1:57942832-57943407	8	+	-	DAB1	DAB1	413404	413979	i	DAB1	DAB1					NS			NS
chr5:108974078-108974637	8	+	-	PJA2	MAN2A1	227045	78418	IG	PJA2	MAN2A1		4.9926			1	14		1	13
chr6:56233224-56233725	8	-	+	COL21A1	COL21A1	12721	13222	i	COL21A1	COL21A1	12.9673	12.9673			NS			NS
chr7:96214737-96215385	8	+	-	SHFM1	DLX6	37598	257841	IG	SHFM1	DLX6	2.04282				NS			NS
chr10:36965225-36965838	7	+	-	FZD8	ANKRD30A	994857	488953	IG	FZD8						NS			NS
chr17:50640402-50641135	7	+	-	STXBP4	HLF	239277	56185	IG		HLF					1	5/13		2	4/14	5/17
chrY:27193476-27195723	7	+	-	RBMY2BP		3990785		IG							NS			NS
chr13:63559577-63560578	6	+	-	PCDH20	PCDH9	2659594	3141886	IG							NS			NS
chr2:8447016-8447926	6	+	-	C2orf46	ID2	182292	291638	IG		ID2					NS			NS
chr20:4412027-4412757	6	+	-	ADRA1D	PRNP	234368	202312	IG	ADRA1D	PRNP		-5.89388			NS			NS
chr3:124353259-124353958	6	-	+	PDIA5	PDIA5	84652	85351	i	PDIA5	PDIA5					1	4/5/3		1	6/5/3/3
chr14:44152233-44152720	5	+	-	C14orf155	C14orf28	106001	283537	IG							1	3/5		1	3/5
chr3:180945823-180946333	5	+	-	USP13	USP13	92188	92698	i	USP13	USP13					NS
chr7:115895692-115896358	5	+	-	TES	CAV2	257875	30322	IG	TES	CAV2		6.56298			1	5/5		1	5/5
chr15:87818831-87819663	4	-	+	RHCG	RHCG	21987	21155	i	RHCG	RHCG					NS			NS
chr6:52088279-52088711	4	+	-	PKHD1	IL17A	27897	70433	IG		IL17A					NS			NS
chrY:57228816-57229394	4	+	-	RBMY2BP		34026125		IG							NS			NS
chr13:32649571-32650337	3	+	-	STARD13	STARD13	108321	107555	i	STARD13	STARD13					NS			NS
chr2:25152827-25153719	3	+	-	KIAA0953	KIAA0953	34324	35216	i	KIAA0953	KIAA0953					1	3		1	3
Other regions	max GGAA repeats	ChipSeq A673	ChipSeq SK-N-MC	Upstream gene	Downstream gene	Distance to TSS (Up)	Distance to TSS (Down)	localisation1	Genes on hgu133A (Up)	Genes on hgu133A (Down)	FC A673 (Up)3	FC A673 (Down)3	FC SKNMC (Up)3	FC SKNMC (Down)3
chr1:11968359-11969103	2	+	+	MFN2	MFN2	5403	6147	i	MFN2	MFN2
chr1:170345007-170345741	2	+	-	DNM3	DNM3	267746	268480	i	DNM3	DNM3
chr1:230761294-230761811	2	+	-	SIPA1L2	SIPA1L2	43359	43876	i
chr1:58679951-58680555	2	+	-	DAB1	OMA1	1150523	104485	IG	DAB1
chr10:11755882-11756429	2	+	-	USP6NL	ECHDC3	62239	67960	IG	USP6NL	ECHDC3
chr10:33643646-33644237	2	+	-	NRP1	NRP1	20193	19602	i	NRP1	NRP1	-17.4367	-17.4367
chr10:5073180-5073855	2	+	-	AKR1C2	AKR1C3	37086	52728	IG	AKR1C2	AKR1C3	3.14016
chr10:90736012-90736779	2	+	-	STAMBPL1	FAS	106017	3489	IG		FAS		3.4587
chr12:2314366-2315107	2	+	-	CACNA1C	CACNA1C	281641	282382	i	CACNA1C	CACNA1C
chr12:88308118-88309131	2	+	-	DUSP6	WDR51B	37691	134777	IG	DUSP6				-3.2524
chr13:29688207-29688714	2	-	+	KATNAL1	KATNAL1	91377	90870	i
chr13:73936699-73937655	2	+	-	KLF12	TBC1D4	330632	1016596	IG	KLF12	TBC1D4				-2.01903
chr14:105167671-105168727	2	+	-	IGHE	IGHE	32598	33654	IG	TMEM121
chr15:82350374-82350921	2	+	-	SH3GL3	FLJ40113	443087	503207	IG	SH3GL3		9.86304
chr17:25077951-25078442	2	+	-	SSH2	SSH2	203193	202702	i
chr17:28173289-28174265	2	+	-	MYO1D	MYO1D	54726	53750	i	MYO1D	MYO1D
chr18:17937087-17937682	2	+	-	MIB1	GATA6	361544	65732	IG		GATA6
chr18:45008556-45009359	2	+	-	DYM	DYM	232521	231718	i	DYM	DYM
chr2:38817744-38818468	2	+	-	GALM	SFRS7	71001	13537	p		SFRS7
chr20:20665540-20666222	2	+	-	C20orf74	C20orf19	24269	388424	IG		C20orf19
chr20:51880000-51880592	2	+	-	ZNF217	BCAS1	246957	239898	IG	ZNF217	BCAS1
chr22:23176457-23177013	2	+	-	ADORA2A	UPB1	179591	44238	IG	ADORA2A	UPB1
chr22:29161494-29162271	2	+	+	SEC14L2	SEC14L3	38463	35763	IG	SEC14L2	SEC14L3
chr3:127409966-127410648	2	+	-	ALDH1L1	KLF15	27247	148281	IG	ALDH1L1	KLF15
chr3:189429659-189430236	2	+	-	LPP	LPP	16244	16821	i	LPP	LPP
chr4:102422458-102423263	2	+	-	PPP3CA	PPP3CA	64918	64113	i	PPP3CA	PPP3CA
chr4:15466716-15467345	2	+	-	CD38	FGFBP1	77687	81724	IG	CD38	FGFBP1
chr5:143196998-143197565	2	+	-	HMHB1	YIPF5	25079	332822	IG	HMHB1	YIPF5
chr5:177944903-177945584	2	-	+	COL23A1	COL23A1	4901	4220	i
chr6:112758088-112758664	2	+	-	LAMA4	RFPL4B	75593	16561	IG	LAMA4
chr6:15547539-15548191	2	+	-	JARID2	JARID2	193033	193685	i	JARID2	JARID2			2.41176	2.41176
chr6:39652231-39652822	2	+	-	KIF6	KIF6	148928	148337	i
chr7:22126783-22127297	2	+	-	RAPGEF5	RAPGEF5	236275	235761	ex	RAPGEF5	RAPGEF5
chr7:95364781-95365487	2	+	-	DYNC1I1	DYNC1I1	124979	125685	i	DYNC1I1	DYNC1I1
chrX:136471810-136472427	2	+	-	GPR101	ZIC3	530311	3585	IG		ZIC3
chrX:35435727-35436509	2	+	-	FAM47B	MAGEB16	564875	289871	IG
chrX:5523489-5524129	2	+	-	LOC389906	NLGN4X	1777920	632577	IG		NLGN4X		2.70264		2.24117
chr1:114643260-114644159	1	+	-	SYT6	TRIM33	145265	211145	IG		TRIM33
chr1:149493550-149494034	1	+	-	PSMD4	PIP5K1A	271	56338	ex	PSMD4	PIP5K1A
chr1:154452594-154453546	1	+	-	PMF1	PMF1	3197	4149	i	PMF1	PMF1
chr1:168729863-168731022	1	+	-	C1orf184	SCYL1BP1	347990	36872	IG
chr1:199686569-199687114	1	+	-	TNNI1	PHLDA3	29088	17808	IG	TNNI1	PHLDA3
chr1:212643975-212644708	1	+	-	PTPN14	PTPN14	147290	146557	i	PTPN14	PTPN14
chr1:2176412-2177787	1	+	-	SKI	SKI	26418	27793	i	SKI	SKI
chr1:220786446-220786929	1	-	+	TAF1A	KIAA1822L	43432	1124	ex	TAF1A	KIAA1822L
chr1:32304639-32305182	1	+	-	KHDRBS1	TMEM39B	52561	5908	IG	KHDRBS1	TMEM39B
chr1:38966176-38966818	1	+	-	POU3F1	RRAGC	681123	131109	IG	POU3F1	RRAGC
chr1:559493-559822	1	+	-	OR4F29	OR4F29	201971	202300	i
chr1:6019747-6020406	1	-	+	KCNAB2	KCNAB2	10780	11439	i	KCNAB2	KCNAB2
chr1:64776601-64777117	1	+	-	CACHD1	CACHD1	67538	68054	i
chr1:7053493-7054070	1	+	-	DNAJC11	VAMP3	369027	699846	IG	DNAJC11	VAMP3				2.18149
chr1:90146665-90147504	1	+	-	LRRC8D	LRRC8D	86564	87403	i	LRRC8D	LRRC8D
chr10:11880502-11881298	1	+	-	ECHDC3	C10orf47	56113	24105	IG	ECHDC3
chr10:127571978-127573290	1	+	-	DHX32	FANK1	12104	1808	IG	DHX32
chr10:32468233-32468665	1	+	-	KIF5B	EPC1	83012	207487	IG	KIF5B	EPC1
chr10:44728669-44729791	1	+	-	A0PK05	A0PK05	1854	2976	i
chr10:63873584-63874212	1	+	-	ZNF365	ZNF365	69627	70255	i	ZNF365	ZNF365
chr10:71761334-71761883	1	+	-	LRRC20	LRRC20	51054	50505	i	LRRC20	LRRC20
chr10:88497296-88498130	1	+	-	LDB3	BMPR1A	78890	8246	IG	LDB3	BMPR1A
chr11:113081786-113082264	1	+	-	TMPRSS5	TMPRSS5	519	41	ex	TMPRSS5	TMPRSS5
chr11:113452792-113453346	1	+	-	ZBTB16	ZBTB16	17267	17821	i	ZBTB16	ZBTB16
chr11:129855319-129856436	1	+	-	ZBTB44	C11orf44	165602	191625	IG
chr11:32369813-32370918	1	+	-	WT1	WT1	43850	42745	ex	WT1	WT1
chr11:33908334-33908986	1	+	-	LMO2	CAPRIN1	37922	120820	IG	LMO2		-5.1117		-3.03478
chr11:69123346-69123903	1	+	-	MYEOV	CCND1	305148	41151	IG		CCND1				3.75186
chr11:84872394-84873034	1	+	-	DLG2	DLG2	560308	560948	i	DLG2	DLG2	5.18626	5.18626
chr11:88808770-88809327	1	+	-	NOX4	NOX4	55531	54974	i	NOX4	NOX4
chr11:95535537-95536014	1	+	-	MAML2	CCDC82	69203	221560	IG
chr12:106289733-106290712	1	+	-	BTBD11	BTBD11	52885	53864	i
chr12:126216192-126217372	1	+	-	TMEM132B	TMEM132C	1839077	1449288	IG
chr12:2263901-2264380	1	+	-	CACNA1C	CACNA1C	231176	231655	i	CACNA1C	CACNA1C
chr12:32309150-32309666	1	+	-	BICD1	BICD1	157702	158218	i	BICD1	BICD1
chr12:64537667-64538313	1	+	-	HMGA2	HMGA2	33160	33806	i	HMGA2	HMGA2
chr12:64795065-64795960	1	+	-	HMGA2	C12orf31	290558	14840	IG	HMGA2	C12orf31
chr12:88264157-88264989	1	+	-	KITLG	DUSP6	765788	5438	p	KITLG	DUSP6				-3.2524
chr13:21055523-21056067	1	+	-	EFHA1	EFHA1	20791	20247	i	EFHA1	EFHA1
chr14:90895537-90896139	1	+	-	CCDC88C	CCDC88C	88117	88719	ex
chr16:306146-307291	1	+	-	AXIN1	AXIN1	36319	35174	i	AXIN1	AXIN1
chr16:88210413-88211087	1	+	-	CPNE7	DPEP1	40736	3414	IG	CPNE7	DPEP1
chr17:12771675-12772110	1	+	-	RICH2	RICH2	138121	138556	i
chr17:24111891-24112989	1	+	-	C17orf63	C17orf63	82076	80978	i	C17orf63	C17orf63
chr17:24333421-24333967	1	+	-	SEZ6	SEZ6	23868	23322	i
chr17:30501985-30502740	1	+	-	UNC45B	UNC45B	3036	3791	i
chr17:57242205-57242722	1	+	-	BRIP1	BRIP1	53332	52815	i	BRIP1	BRIP1
chr17:77757732-77759742	1	+	+	CCDC57	CCDC57	6246	4236	i	CCDC57	CCDC57
chr18:10467425-10467958	1	+	-	APCDD1	APCDD1	22800	23333	i
chr18:13454682-13455388	1	+	-	C18orf1	C18orf1	245887	246593	i	C18orf1	C18orf1
chr19:40758087-40758861	1	+	+	ATP4A	KIAA0841	11687	36652	IG	ATP4A	KIAA0841
chr19:8125659-8126176	1	+	-	ELAVL1	LASS4	290266	54081	IG	ELAVL1	LASS4
chr2:146786625-146787670	1	+	-	ZEB2	LOC728773	1792239	273874	IG
chr2:157383704-157384372	1	+	-	GPD2	KIAA1189	383262	508020	IG	GPD2
chr2:182352225-182352968	1	+	-	NEUROD1	SSFA2	98599	111872	IG	NEUROD1	SSFA2		-2.49657
chr2:220842311-220842911	1	+	-	SLC4A3	EPHA4	641782	1302343	IG	SLC4A3
chr2:3109934-3110521	1	+	-	MYT1L	TSSC1	795882	250125	IG	MYT1L	TSSC1
chr20:24688368-24688952	1	+	-	C20orf39	CST7	290533	188914	IG	C20orf39	CST7
chr20:38135522-38136087	1	+	-	DHX35	MAFB	1111113	614825	IG		MAFB				2.04721
chr20:60209891-60210447	1	+	-	GTPBP5	HRH3	18395	18271	ex		HRH3
chr20:8073148-8074051	1	+	-	PLCB1	PLCB1	11849	12752	i	PLCB1	PLCB1
chr21:29439653-29440696	1	+	-	C21orf7	C21orf7	67828	68871	i	C21orf7	C21orf7
chr21:36933881-36935129	1	+	-	CLDN14	SIM2	173272	58732	IG	CLDN14	SIM2
chr3:131091606-131092094	1	+	-	TMCC1	TRH	9607	84159	IG	TMCC1	TRH
chr3:140774363-140774904	1	+	-	NMNAT3	NMNAT3	54893	54352	i
chr3:148714844-148715296	1	+	-	ZIC1	AGTR1	104973	1183059	IG	ZIC1
chr3:24008513-24009073	1	+	-	NR1D2	THRB	46703	502244	IG	NR1D2	THRB
chr3:35015349-35015956	1	+	-	PDCD6IP	ARP21	1200788	642897	IG	PDCD6IP
chr3:55556305-55557073	1	+	-	ERC2	ERC2	921126	920358	i	ERC2	ERC2
chr4:100330079-100330932	1	+	-	ADH4	ADH6	45607	28785	IG		ADH6
chr4:101789510-101790041	1	+	-	EMCN	PPP3CA	131308	697335	IG	EMCN	PPP3CA			-3.75538
chr4:115096017-115096550	1	+	-	ARSJ	ARSJ	24310	23777	i	ARSJ	ARSJ
chr4:117672420-117673024	1	+	-	NDST4	TRAM1L1	1417939	553156	IG	NDST4		2.14859
chr4:138804521-138805215	1	+	-	PCDH18	SLC7A11	131442	577738	IG		SLC7A11
chr4:151930382-151930970	1	+	-	LRBA	LRBA	225717	225129	i	LRBA	LRBA
chr4:160818136-160818641	1	+	-	RAPGEF2	FSTL5	409440	2485995	IG	RAPGEF2
chr4:184338680-184339845	1	+	-	C4orf38	WWC2	83512	11917	IG		WWC2
chr5:134287888-134288468	1	+	-	PCBD2	PCBD2	19159	19739	i
chr5:141911021-141912165	1	+	+	SPRY4	FGF1	226271	133647	IG	SPRY4	FGF1
chr5:24718258-24719030	1	-	+	CDH10	CDH9	37590	2355416	IG	CDH10
chr5:37588424-37588969	1	+	-	WDR70	WDR70	173255	173800	i	WDR70	WDR70	2.20319	2.20319
chr5:5245692-5246260	1	+	-	IRX1	MED10	1596524	1185379	IG
chr5:71181833-71182964	1	+	+	CARTPT	MAP1B	131083	255973	IG		MAP1B
chr6:27949113-27949637	1	+	-	H4	HIST1H3B	1819228	1809841	ex		HIST1H3B
chr6:52036089-52037124	1	+	-	PKHD1	PKHD1	24293	23258	i
chr6:70164772-70165412	1	+	-	BAI3	LMBRD1	759483	398197	IG	BAI3	LMBRD1
chr7:104857418-104858192	1	+	-	SRPK2	PUS7	40835	91729	IG	SRPK2	PUS7
chr7:128854384-128855164	1	+	-	SAHH3	FAM40B	202284	6372	ex
chr7:134185241-134185798	1	+	-	CALD1	CALD1	70530	71087	i	CALD1	CALD1	-3.34343	-3.34343	-3.70701	-3.70701
chr7:29382013-29382879	1	+	+	CHN2	CHN2	181367	182233	i	CHN2	CHN2	2.74258	2.74258
chr7:3445275-3445804	1	+	-	SDK1	SDK1	137530	138059	i	SDK1	SDK1
chr7:90061638-90062463	1	+	-	CLDN12	PFTK1	190940	114185	IG		PFTK1
chr8:128819443-128820866	1	+	-	MYC	MYC	1945	3368	ex	MYC	MYC	3.45629	3.45629
chr8:128821562-128822651	1	+	-	MYC	MYC	4064	5153	ex	MYC	MYC	3.45629	3.45629
chr8:142117258-142118297	1	+	+	PTK2	DENND3	128851	89605	IG	PTK2	DENND3
chr8:2346412-2347033	1	-	+	MYOM2	CSMD1	365800	911963	IG	MYOM2		2.9815
chr8:94815168-94816412	1	+	-	RBM12B	RBM12B	7232	5988	ex	RBM12B	RBM12B
chr9:12945761-12946262	1	+	-	C9orf150	MPDZ	180749	294095	IG	C9orf150	MPDZ
chr9:131665113-131665758	1	-	+	USP20	USP20	27567	28212	ex	USP20	USP20
chr9:7358352-7358898	1	+	-	JMJD2C	C9orf123	610698	430901	IG	JMJD2C
chr9:78376211-78377300	1	+	-	RFK	BMCC1	176958	215830	IG	RFK				3.83399
chr9:79244846-79245589	1	+	-	GNA14	GNA14	208197	207454	i	GNA14	GNA14
chr9:90582423-90583037	1	+	-	NXNL2	C9orf47	242583	212626	IG
chrX:12877737-12878317	1	+	-	TLR8	TMSB4X	43058	24831	IG	TLR8
chrX:2635389-2635957	1	+	-	CD99	CD99	16161	16729	i	CD99	CD99
1: IG=Intergenic ; Int=Intron; Ex=Exon. 2: NS=Not sequenced; ND=Not determined. 3: Only genes that have a fold change > |2| and a welsh test p-value<0.01 are shown
